# Supplementary material for: Fat–Fit Patterns, Drug Consumption, and Polypharmacy in Older Adults: The EXERNET Multi-Center Study
Source: Nutrients. 2021 Aug 21;13(8):2872. doi: 10.3390/nu13082872 (PMC8400623; doi:10.3390/nu13082872)
Supplement: Supplementary file 1 [file nutrients-13-02872-s001.zip]

Archive with 1 entries (1 files):
- nutrients-1315023-supplementary.pdf
